# Supplementary material for: PostFocus: automated selective post-acquisition high-throughput focus restoration using diffusion model for label-free time-lapse microscopy
Source: Bioinformatics. 2024 Jul 23;40(8):btae467. doi: 10.1093/bioinformatics/btae467 (PMC11520405; doi:10.1093/bioinformatics/btae467)
Supplement: btae467_Supplementary_Data [file btae467_supplementary_data.zip]

Archive with 4 entries (4 files):
- PostFocus_Supplementary Table 3. Runtime of the three focus restoration models.tif
- PostFocus_supplementary_video_2.avi
- PostFocus_supplementary_video_1.avi
- PostFocus_Supplementary Figure 1. Schematic illustration of the working mechanism of DDPM.tif
